# Supplementary material for: Shifts in morphology, gene expression, and selection underlie web loss in Hawaiian Tetragnatha spiders
Source: BMC Ecol Evol. 2021 Mar 22;21:48. doi: 10.1186/s12862-021-01779-9 (PMC7983290; doi:10.1186/s12862-021-01779-9)
Supplement: Supplementary file 1 — Additional file 1. Read and assembly statistics. a: Percent of trimmed reads mapping as proper pairs to the assembly using Bowtie2. b: Peptides predicted by TransDecoder. c: Peptides after clustering at 100% identity with CD-HIT. [file 12862_2021_1779_MOESM1_ESM.xlsx]

## Sheet: Sheet1
Species	Individual	Raw reads	Trimmed reads	% proper pairsa	Total reads in assembly	# transcripts	Median transcript length	N50	GC content	Total predicted peptidesb	Nonredundant peptidesc	BUSCOd
T. brevignatha	1	22710892	21522150	80.24	49278828	122506	455	1940	37.3	39343	28202	C:97.8%[S:50.3%,D:47.5%],F:0.8%,M:1.4%
	2	29624478	27756678	83.66
T. filiciphilia	1	28096145	26047151	86.66	55043383	105431	420	1863	37.63	32898	24760	C:96.4%[S:60.1%,D:36.3%],F:2.3%,M:1.3%
	2	31467521	28996232	82.18
T. paludicola	1	20592645	19070454	82.66	43469286	101722	408	1995	37.22	34452	25026	C:97.7%[S:57.1%,D:40.6%],F:0.8%,M:1.5%
	2	26519840	24398832	82.76
T. quasimodo	1	34176134	32501677	82.46	57107087	119187	408	1995	37.22	34452	25026	C:97.7%[S:57.1%,D:40.6%],F:0.8%,M:1.5%
	2	27727556	24605410	81.75
T. stelarobusta	1	26264707	24894937	80.12	54010670	114599	425	2102	37.49	36193	26114	C:97.8%[S:56.7%,D:41.1%],F:0.3%,M:1.9%
	2	30208603	29115733	86.81
T. waikamoi	1	36481723	33412072	82.21	62784191	110055	412	2060	37.51	33674	24589	C:97.6%[S:58.8%,D:38.8%],F:0.8%,M:1.6%
	2	30452751	29372119	86.39
a) Percent of trimmed reads mapping as proper pairs to the assembly using Bowtie2
b) Number of peptides predicted by TransDecoder
c) Number of peptides after clustering at 100% identity with CD-HIT
d) C: complete; S: single; D: duplicated; F: fragmented; M: missing
