# Supplementary material for: Shifts in morphology, gene expression, and selection underlie web loss in Hawaiian Tetragnatha spiders
Source: BMC Ecol Evol. 2021 Mar 22;21:48. doi: 10.1186/s12862-021-01779-9 (PMC7983290; doi:10.1186/s12862-021-01779-9)
Supplement: Supplementary file 3 — Additional file 3. List of differentially expressed genes and annotations. Includes top 3 BLASTP hits against NCBI’s nonredundant nr database (accessed November 23, 2020). [file 12862_2021_1779_MOESM3_ESM.csv]

Gene	Base mean	LFC	Pvalue	Padj	Hit1	Hit2	Hit3
OG0000076	3952.367605	-2.84803462	0.000370097	0.030781051	Papilin like protein [Argiope bruennichi]	Kunitz-type serine protease inhibitor 6 like protein [Argiope bruennichi]	Tissue factor pathway inhibitor like protein [Argiope bruennichi]
OG0000219	113253.612	-3.774502253	9.91E-12	2.58E-08	hypothetical protein HNY73_020010 [Argiope bruennichi]	hypothetical protein AVEN_6858-1 [Araneus ventricosus]	hypothetical protein AVEN_28074-1 [Araneus ventricosus]
OG0000645	2475.265003	6.865714988	6.39E-11	9.99E-08	n/a	n/a	n/a
OG0000834	950.6449683	1.727411613	2.03E-05	0.00330735	WASH complex subunit 2 [Araneus ventricosus]	WASH complex subunit 2C like protein [Argiope bruennichi]	WASH complex subunit FAM21COMMMA partial [Stegodyphus mimosarum]
OG0000880	136.0051779	3.20718854	7.86E-08	3.23E-05	hypothetical protein HNY73_013320 [Argiope bruennichi]	hypothetical protein AVEN_49884-1 [Araneus ventricosus]	uncharacterized protein LOC107457146 isoform X1 [Parasteatoda tepidariorum]
OG0001058	164.6647773	2.922889252	2.45E-08	1.25E-05	VCBS domain-containing protein [Colwellia sp. 75C3]	skin secretory protein xP2-like, partial [Kryptolebias marmoratus]	collagen alpha-2(IV) chain-like [Ctenocephalides felis]
OG0001129	2640.891589	2.898366166	1.81E-05	0.003246359	uncharacterized protein LOC107446911, partial [Parasteatoda tepidariorum]	uncharacterized protein LOC118200626, partial [Stegodyphus dumicola]	uncharacterized protein LOC118200626, partial [Stegodyphus dumicola]
OG0001267	76.43678947	2.940032579	0.000199419	0.019012893	hypothetical protein AVEN_89041-1 [Araneus ventricosus]	hypothetical protein AVEN_174347-1 [Araneus ventricosus]	Glutamate receptor 2 like protein [Argiope bruennichi]
OG0001421	681.7873584	-3.216601199	3.01E-06	0.000840827	Zonadhesin,partial [Stegodyphus mimosarum]	zonadhesin-like isoform X3 [Stegodyphus dumicola]	zonadhesin-like isoform X2 [Stegodyphus dumicola]
OG0001754	83.88981504	-2.392365677	1.38E-05	0.002797547	histone-fold-containing protein [Schizopora paradoxa]	histone H3 isoform X2 [Setaria italica]	histone H3 isoform X1 [Setaria italica]
OG0001775	220.6615838	1.991551474	6.61E-10	7.39E-07	Semaphorin-1A [Araneus ventricosus]	semaphorin-1A-like isoform X3 [Limulus polyphemus]	Semaphorin-1A like protein [Argiope bruennichi]
OG0002021	2023.947992	3.158152605	2.56E-08	1.25E-05	Toxin CSTX-20 like protein [Argiope bruennichi]	hypothetical protein AVEN_261268-1 [Araneus ventricosus]	hypothetical protein AVEN_87950-1 [Araneus ventricosus]
OG0002080	135.4755371	1.966823507	4.47E-05	0.00647741	RUN and FYVE domain-containing protein 2 [Araneus ventricosus]	RUN and FYVE domain-containing protein 2 [Argiope bruennichi]	n/a
OG0002204	170.9723935	1.307847871	0.000178408	0.01765559	n/a	n/a	n/a
OG0002227	95.0629361	-1.787352355	1.87E-05	0.003246359	uncharacterized protein LOC114361168 [Ostrinia furnacalis]	uncharacterized protein LOC111351258 isoform X4 [Spodoptera litura]	THAP domain-containing protein 2-like isoform X1 [Leptinotarsa decemlineata]
OG0002491	111.4164753	2.764489044	3.64E-05	0.005374133	putative deoxyribonuclease TATDN2 [Stegodyphus dumicola]	putative deoxyribonuclease TATDN2 [Parasteatoda tepidariorum]	Putative deoxyribonuclease TATDN2 [Araneus ventricosus]
OG0002763	2265.278589	-1.812324298	0.000240976	0.022164159	fibroleukin-like [Rhipicephalus sanguineus]	angiopoietin-related protein 7-like [Dermacentor silvarum]	Techylectin-5B, partial [Stegodyphus mimosarum]
OG0002984	22219.00502	-4.129388226	1.11E-05	0.002551955	major ampullate spidroin 2 variant 5, partial [Argiope argentata]	MiSp, partial [Deinopis spinosa]	major ampullate spidroin 2 variant 1, partial [Parasteatoda tepidariorum]
OG0003305	872.6676478	-3.752708521	0.000335341	0.029129993	N-acetyltransferase ESCO1, partial [Stegodyphus mimosarum]	N-acetyltransferase ESCO1 like protein [Argiope bruennichi]	N-acetyltransferase ESCO2-like [Stegodyphus dumicola]
OG0003365	5325.23213	3.328090349	1.51E-16	1.04E-12	Biotinidase, partial [Stegodyphus mimosarum]	Biotinidase like protein [Argiope bruennichi]	Pantetheinase like protein [Argiope bruennichi]
OG0003414	902.3642162	-1.861910694	0.000314735	0.027647144	Caskin-1 like protein [Argiope bruennichi]	hypothetical protein AVEN_254299-1 [Araneus ventricosus]	Caskin-1 [Araneus ventricosus]
OG0003604	1638.641814	-2.433942208	0.000146181	0.015872841	uncharacterized protein LOC107455135 [Parasteatoda tepidariorum]	mucin-6-like [Stegodyphus dumicola]	hypothetical protein AVEN_71039-1 [Araneus ventricosus]
OG0003858	985.2802446	-2.155948222	7.06E-05	0.009349329	hypothetical protein X975_13450COMMMA partial [Stegodyphus mimosarum]	uncharacterized protein LOC118188576 [Stegodyphus dumicola]	uncharacterized protein LOC107455701 isoform X1 [Parasteatoda tepidariorum]
OG0004201	332.5893715	1.350789348	0.000675139	0.04932932	WD repeat-containing protein 81 [Argiope bruennichi]	WD repeat-containing protein 81 [Araneus ventricosus]	WD repeat-containing protein 81-like isoform X2 [Rhipicephalus sanguineus]
OG0004349	402.9495978	1.824775953	0.000346583	0.029135291	Major facilitator superfamily like protein [Argiope bruennichi]	Major facilitator superfamily domain-containing protein 6, partial [Stegodyphus mimosarum]	major facilitator superfamily domain-containing protein 6-like [Stegodyphus dumicola]
OG0004398	905.4944395	2.46830846	0.000478616	0.037796156	zinc transporter ZIP13-like [Parasteatoda tepidariorum]	Zinc transporter ZIP13 [Araneus ventricosus]	zinc transporter ZIP13-like isoform X1 [Centruroides sculpturatus]
OG0004487	80.9305057	2.240940404	0.000133941	0.015284685	cellular nucleic acid-binding protein [Parasteatoda tepidariorum]	DNA-binding protein HEXBP [Araneus ventricosus]	DNA-binding protein HEXBP like protein [Argiope bruennichi]
OG0004838	580.6341904	2.974639716	1.14E-06	0.000388078	putative acyl-CoA dehydrogenase AidB, partial [Stegodyphus mimosarum]	PREDICTED: acyl-CoA dehydrogenase family member 11 isoform X3 [Alligator mississippiensis]	acyl-CoA dehydrogenase family member 11-like isoform X3 [Anneissia japonica]
OG0004839	792.548636	2.039814447	0.00016664	0.016702424	hypothetical protein HNY73_012705 [Argiope bruennichi]	hypothetical protein AVEN_58748-1 [Araneus ventricosus]	uncharacterized protein LOC107447411 isoform X1 [Parasteatoda tepidariorum]
OG0005414	751.3779055	5.093354257	2.73E-10	3.56E-07	Amine oxidase [flavin-containing] B [Araneus ventricosus]	amine oxidase [flavin-containing]-like [Stegodyphus dumicola]	Amine oxidase [flavin-containing] B [Argiope bruennichi]
OG0005518	134.1716007	-3.113240514	0.000120277	0.014247306	hypothetical protein HNY73_013435 [Argiope bruennichi]	hypothetical protein AVEN_58935-1 [Araneus ventricosus]	hypothetical protein X975_02710COMMMA partial [Stegodyphus mimosarum]
OG0005932	872.6522021	4.029694483	1.14E-05	0.002551955	SEC14-like protein 2 [Stegodyphus dumicola]	SEC14-like protein 2COMMMA partial [Stegodyphus mimosarum]	SEC14-like protein 2 [Araneus ventricosus]
OG0006147	271.3717581	-2.865860665	1.31E-05	0.002762851	aldehyde dehydrogenase family 8 member A1 [Parasteatoda tepidariorum]	2-aminomuconic semialdehyde dehydrogenase-like isoform X1 [Stegodyphus dumicola]	2-aminomuconic semialdehyde dehydrogenase-like isoform X2 [Stegodyphus dumicola]
OG0006176	431.3698485	-3.298439282	0.000104745	0.01291102	uncharacterized protein LOC107445791 [Parasteatoda tepidariorum]	hypothetical protein AVEN_130178-2 [Araneus ventricosus]	hypothetical protein HNY73_012623 [Argiope bruennichi]
OG0006201	214.2484198	-3.085105758	4.69E-08	2.16E-05	hypothetical protein AVEN_62832-1COMMMA partial [Araneus ventricosus]	hypothetical protein AVEN_200396-1COMMMA partial [Araneus ventricosus]	uncharacterized protein LOC107448729 [Parasteatoda tepidariorum]
OG0006260	329.4878489	2.536745749	0.000339251	0.029135291	Protein eva-1 like protein [Argiope bruennichi]	protein eva-1 homolog C-like isoform X2 [Parasteatoda tepidariorum]	protein eva-1 homolog C-like isoform X1 [Parasteatoda tepidariorum]
OG0006299	1085.269466	2.122017968	0.000454491	0.036631055	Proton channel OtopLc like protein [Argiope bruennichi]	proton channel OtopLc-like [Stegodyphus dumicola]	Proton channel OtopLc [Araneus ventricosus]
OG0006496	228.162128	-2.266327749	0.000136643	0.015284685	hypothetical protein AVEN_170528-1 [Araneus ventricosus]	hypothetical protein AVEN_170528-2 [Araneus ventricosus]	hypothetical protein AVEN_170528-3 [Araneus ventricosus]
OG0006502	651.3112269	-2.232030558	6.56E-05	0.008909061	Sodium- and chloride-dependent glycine transporter 2 [Araneus ventricosus]	sodium- and chloride-dependent glycine transporter 2-like [Stegodyphus dumicola]	sodium-dependent proline transporter [Parasteatoda tepidariorum]
OG0006508	1190.911703	-3.752488047	7.70E-09	6.69E-06	hypothetical protein AVEN_676-1 [Araneus ventricosus]	Growth/differentiation factor 3 like protein [Argiope bruennichi]	inhibin beta E chain-like [Stegodyphus dumicola]
OG0006565	7372.000819	-2.306870538	0.000343065	0.029135291	hypothetical protein AVEN_217985-1 [Araneus ventricosus]	chitin deacetylase 8-like [Stegodyphus dumicola]	hypothetical protein HNY73_020677 [Argiope bruennichi]
OG0006590	1011.010035	-3.085645522	0.000154402	0.016312322	solute carrier organic anion transporter family member 4A1 [Parasteatoda tepidariorum]	Solute carrier organic anion transporter family member 4A1,A partial [Stegodyphus mimosarum]	solute carrier organic anion transporter family member 4A1-like [Centruroides sculpturatus]
OG0006679	527.2160003	2.120819183	0.000160888	0.016335367	long-chain-fatty-acid--CoA ligase 5-like isoform X1 [Stegodyphus dumicola]	Long-chain-fatty-acid--CoA ligase 1 like protein [Argiope bruennichi]	long-chain-fatty-acid--CoA ligase 1-like isoform X2 [Stegodyphus dumicola]
OG0006724	2223.675328	4.907233902	2.67E-16	1.04E-12	putative polypeptide N-acetylgalactosaminyltransferase 9 isoform X2 [Parasteatoda tepidariorum]	putative polypeptide N-acetylgalactosaminyltransferase 9 isoform X1 [Parasteatoda tepidariorum]	putative polypeptide N-acetylgalactosaminyltransferase 9 isoform X1 [Centruroides sculpturatus]
OG0006803	307.0299908	2.775147132	1.65E-05	0.003234028	Fatty-acid amide hydrolase 2 like protein [Argiope bruennichi]	Fatty-acid amide hydrolase 2-A [Araneus ventricosus]	fatty-acid amide hydrolase 2-like isoform X1 [Stegodyphus dumicola]
OG0006827	2477.56199	-1.482462578	1.20E-05	0.002608273	putative polypeptide N-acetylgalactosaminyltransferase 9 [Limulus polyphemus]	putative polypeptide N-acetylgalactosaminyltransferase 9 isoform X1 [Ceratina calcarata]	PREDICTED: putative polypeptide N-acetylgalactosaminyltransferase 9 isoform X1 [Polistes canadensis]
OG0006863	66.46690808	-1.971164255	0.000294801	0.026256787	F-box/LRR-repeat protein 6-like [Stegodyphus dumicola]	uncharacterized F-box/LRR-repeat protein C02F5.7-like [Parasteatoda tepidariorum]	hypothetical protein AVEN_234524-1 [Araneus ventricosus]
OG0006906	228.175443	1.728821299	2.88E-05	0.004505813	Aryl hydrocarbon receptor nuclear translocator-like protein 1, partial [Stegodyphus mimosarum]	uncharacterized protein LOC118190443 [Stegodyphus dumicola]	neuronal PAS domain-containing protein 2 [Parasteatoda tepidariorum]
OG0006909	1586.467454	2.410231904	2.70E-06	0.000811075	Tenascin-X like protein [Argiope bruennichi]	latent-transforming growth factor beta-binding protein 1-like isoform X1 [Parasteatoda tepidariorum]	latent-transforming growth factor beta-binding protein 1-like isoform X2 [Parasteatoda tepidariorum]
OG0006930	4524.965274	-3.148519603	1.84E-05	0.003246359	zonadhesin [Parasteatoda tepidariorum]	Zonadhesin [Araneus ventricosus]	Tissue factor pathway inhibitor like protein [Argiope bruennichi]
OG0007100	3975.019294	1.998645982	3.11E-05	0.004678173	LOW QUALITY PROTEIN: zinc transporter ZIP3-like [Rhipicephalus microplus]	zinc transporter ZIP1-like [Centruroides sculpturatus]	zinc transporter ZIP1-like [Limulus polyphemus]
OG0007203	781.2907579	-3.315537679	7.29E-05	0.009495936	dermonecrotic toxin StSicTox-betaIB1i-like [Stegodyphus dumicola]	phospholipase D LcsSicTox-betaIC1-like [Parasteatoda tepidariorum]	Dermonecrotic toxin StSicTox-betaIB1i like protein [Argiope bruennichi]
OG0007262	619.790973	-1.907292897	3.76E-06	0.001014538	glycoprotein 3-alpha-L-fucosyltransferase A [Parasteatoda tepidariorum]	Glycoprotein 3-alpha-L-fucosyltransferase A [Araneus ventricosus]	Glycoprotein 3-alpha-L-fucosyltransferase A like protein [Argiope bruennichi]
OG0007374	288.333776	-1.690025812	0.000615177	0.046244751	Ankyrin repeat domain-containing protein like [Argiope bruennichi]	ankyrin repeat domain-containing protein SOWAHB-like [Parasteatoda tepidariorum]	ankyrin repeat domain-containing protein SOWAHC-like isoform X1 [Stegodyphus dumicola]
OG0007730	172.9008954	3.311328504	7.20E-07	0.000255944	hypothetical protein AVEN_132659-1 [Araneus ventricosus]	hypothetical protein HNY73_011001 [Argiope bruennichi]	uncharacterized protein LOC118183806 isoform X1 [Stegodyphus dumicola]
OG0008105	1927.416006	2.203968345	0.000411129	0.033481339	Oplophorus-luciferin 2-monooxygenase like protein [Argiope bruennichi]	hypothetical protein AVEN_268287-1 [Araneus ventricosus]	oplophorus-luciferin 2-monooxygenase non-catalytic subunit-like isoform X2 [Stegodyphus dumicola]
OG0008306	168.8028637	2.508600833	2.00E-08	1.25E-05	THAP domain-containing protein 2-like [Stegodyphus dumicola]	uncharacterized protein LOC118186912 isoform X4 [Stegodyphus dumicola]	uncharacterized protein LOC118186912 isoform X3 [Stegodyphus dumicola]
OG0008371	133.5364781	-1.387646652	0.000642898	0.047868324	DNA-directed RNA polymerase I subunit RPA12 like protein [Argiope bruennichi]	DNA-directed RNA polymerase I subunit RPA12-like [Parasteatoda tepidariorum]	DNA-directed RNA polymerase I subunit RPA12-likeCOMMMA partial [Centruroides sculpturatus]
OG0008445	2576.054562	1.287439832	0.000136854	0.015284685	serine/threonine-protein kinase Sgk2-like isoform X1 [Stegodyphus dumicola]	serine/threonine-protein kinase Sgk2-like isoform X2 [Stegodyphus dumicola]	serine/threonine-protein kinase Sgk2 isoform X1 [Parasteatoda tepidariorum]
OG0008664	6685.817465	1.240564526	0.000295548	0.026256787	Phosphoserine aminotransferase, partial [Stegodyphus mimosarum]	phosphoserine aminotransferase [Parasteatoda tepidariorum]	Phosphoserine aminotransferase like protein [Argiope bruennichi]
OG0008687	6312.011337	8.795372731	1.64E-06	0.000511406	cathepsin L2 [Nephilengys cruentata]	Cathepsin L like protein [Argiope bruennichi]	cathepsin L2 [Sinohyriopsis schlegelii]
OG0008802	291.7282628	-3.384718745	0.000192713	0.018600353	hypothetical protein AVEN_199769-1 [Araneus ventricosus]	hypothetical protein AVEN_30111-1 [Araneus ventricosus]	hypothetical protein AVEN_197968-1 [Araneus ventricosus]
OG0008851	1041.006734	4.139903164	1.53E-09	1.49E-06	hypothetical protein AVEN_4566-1 [Araneus ventricosus]	hypothetical protein HNY73_012904 [Argiope bruennichi]	uncharacterized protein LOC118188936 isoform X2 [Stegodyphus dumicola]
OG0008917	1442.331415	1.661577374	5.98E-05	0.008348494	phosphotriesterase-related protein isoform X1 [Ixodes scapularis]	LOW QUALITY PROTEIN: phosphotriesterase-related protein-like [Rhipicephalus microplus]	phosphotriesterase-related protein-like [Centruroides sculpturatus]
OG0008918	138.9306495	1.430558228	1.71E-05	0.003246359	hypothetical protein DAPPUDRAFT_310287 [Daphnia pulex]	PREDICTED: LOW QUALITY PROTEIN: low-density lipoprotein receptor-related protein 6-like [Saccoglossus kowalevskii]	low-density lipoprotein receptor-related protein 6 isoform X1 [Rhinopithecus roxellana]
OG0008939	359.4622609	1.928606062	5.21E-06	0.001315014	rRNA methyltransferase 3 like protein [Argiope bruennichi]	RNA methyltransferase-like protein 1, partial [Stegodyphus mimosarum]	rRNA methyltransferase 3, mitochondrial [Parasteatoda tepidariorum]
OG0009065	212.0520901	-1.450753669	0.000225494	0.020987009	putative glutamate--tRNA ligase like protein [Argiope bruennichi]	putative glutamate--tRNA ligase, mitochondrial [Araneus ventricosus]	probable glutamate--tRNA ligase, mitochondrial isoform X1 [Parasteatoda tepidariorum]
OG0009078	136.9860663	-1.870657024	0.000105693	0.01291102	hypothetical protein AVEN_234524-1 [Araneus ventricosus]	uncharacterized F-box/LRR-repeat protein C02F5.7-like [Parasteatoda tepidariorum]	F-box/LRR-repeat protein 6 [Parasteatoda tepidariorum]
OG0009140	255.6090408	1.783854813	2.36E-08	1.25E-05	RNA polymerase-associated protein RTF1 [Araneus ventricosus]	RNA polymerase-associated protein RTF1 like protein [Argiope bruennichi]	RNA polymerase-associated protein RTF1-like proteinCOMMMA partial [Stegodyphus mimosarum]
OG0009197	837.6855386	-2.703207747	0.000211469	0.01991882	Branched-chain-amino-acid aminotransferase, cytosolic [Araneus ventricosus]	Branched-chain-amino-acid aminotransferase, cytosolic, partial [Stegodyphus mimosarum]	branched-chain-amino-acid aminotransferase, cytosolic-like [Stegodyphus dumicola]
OG0009297	362.850204	-1.674894385	4.91E-06	0.001280351	N-acetyl-D-glucosamine kinase like protein [Argiope bruennichi]	N-acetyl-D-glucosamine kinase, partial [Stegodyphus mimosarum]	N-acetyl-D-glucosamine kinase-like [Parasteatoda tepidariorum]
OG0009321	740.2454086	1.905019023	0.000159844	0.016335367	Zinc transporter 1 [Araneus ventricosus]	Zinc/cadmium resistance protein, partial [Stegodyphus mimosarum]	zinc transporter 1 isoform X1 [Parasteatoda tepidariorum]
OG0009377	1574.652492	-1.809115883	0.000390942	0.032172444	NADP-dependent malic enzyme [Araneus ventricosus]	NADP-dependent malic enzyme like protein [Argiope bruennichi]	NADP-dependent malic enzyme-like [Parasteatoda tepidariorum]
OG0009455	494.7856364	2.406562374	5.68E-06	0.001386532	hypothetical protein HNY73_019701 [Argiope bruennichi]	hypothetical protein AVEN_11833-1 [Araneus ventricosus]	n/a
OG0009530	737.6526292	2.878319886	0.000575179	0.044085805	Hemocyte protein-glutamine like protein [Argiope bruennichi]	Hemocyte protein-glutamine gamma-glutamyltransferase, partial [Stegodyphus mimosarum]	hemocyte protein-glutamine gamma-glutamyltransferase [Parasteatoda tepidariorum]
OG0009550	630.4555964	3.405394213	2.04E-08	1.25E-05	latent-transforming growth factor beta-binding protein 1-like isoform X1 [Parasteatoda tepidariorum]	Tenascin-X like protein [Argiope bruennichi]	latent-transforming growth factor beta-binding protein 2 [Parasteatoda tepidariorum]
OG0009566	115.8649563	1.516445431	0.000158516	0.016335367	Circadian locomoter output cycles protein kaput [Araneus ventricosus]	aryl hydrocarbon receptor nuclear translocator-like protein 1 isoform X3 [Rhipicephalus sanguineus]	Aryl hydrocarbon receptor nuclear like protein [Argiope bruennichi]
OG0009879	1171.997423	3.289664791	1.82E-05	0.003246359	Chymotrypsin-like elastase family member 2B [Argiope bruennichi]	chymotrypsin-like elastase family member 2A [Parasteatoda tepidariorum]	Ovochymase-1 [Araneus ventricosus]
OG0009882	108.4075081	-1.630413147	2.45E-05	0.003906275	serine--tRNA ligase-like [Stegodyphus dumicola]	Serine--tRNA ligase, partial [Stegodyphus mimosarum]	serine--tRNA synthetase-like protein Slimp [Parasteatoda tepidariorum]
OG0010149	16860.53145	-3.928932503	0.000112927	0.013582539	Apoptosis regulator BAX, partial [Stegodyphus mimosarum]	Bcl-like protein [Latrodectus hesperus]	hypothetical protein AVEN_14705-1 [Araneus ventricosus]
OG0010412	1271.97737	-2.048075905	0.000505648	0.039140124	UDP-glucose 4-epimerase like protein [Argiope bruennichi]	UDP-glucose 4-epimerase-like [Parasteatoda tepidariorum]	UDP-glucose 4-epimerase-like [Limulus polyphemus]
OG0010658	371.6114538	1.748523137	1.24E-06	0.000404554	putative aarF domain-containing [Argiope bruennichi]	uncharacterized aarF domain-containing protein kinase 5-like isoform X4 [Parasteatoda tepidariorum]	uncharacterized aarF domain-containing protein kinase 5-like [Limulus polyphemus]
OG0010771	184.5418121	1.560219844	0.00060335	0.045796027	Molybdopterin synthase catalytic subunit [Araneus ventricosus]	Molybdopterin synthase catalytic subunit like protein [Argiope bruennichi]	molybdopterin synthase catalytic subunit [Parasteatoda tepidariorum]
OG0010825	130.2986745	2.06317385	2.96E-06	0.000840827	Globin-1 like protein [Argiope bruennichi]	Globin, partial [Stegodyphus mimosarum]	globin [Parasteatoda tepidariorum]
OG0010837	119.7573618	-2.041779094	8.34E-05	0.010519045	5'-deoxynucleotidase HDDC2-like isoform X2 [Stegodyphus dumicola]	HD domain-containing protein 2 [Araneus ventricosus]	5'-deoxynucleotidase HDDC2-like isoform X1 [Stegodyphus dumicola]
OG0010986	304.1810958	2.83783486	3.02E-05	0.004629828	MFS-type transporter SLC18B1 like protein [Argiope bruennichi]	MFS-type transporter SLC18B1-like isoform X1 [Centruroides sculpturatus]	MFS-type transporter SLC18B1 [Parasteatoda tepidariorum]
OG0011043	107.3652396	-2.580182181	2.08E-07	8.13E-05	glutathione-specific gamma-glutamylcyclotransferase 1 [Parasteatoda tepidariorum]	Cation transport regulator-like protein 1, partial [Stegodyphus mimosarum]	glutathione-specific gamma-glutamylcyclotransferase 1-like [Stegodyphus dumicola]
OG0011084	1850.306871	-3.267827724	2.96E-07	0.000110119	Tyrosine-protein kinase Abl like protein [Argiope bruennichi]	lachesin-like, partial [Stegodyphus dumicola]	limbic system-associated membrane protein-like [Parasteatoda tepidariorum]
OG0011295	83.24536635	-1.582474504	0.000183882	0.017969849	Beta-1,3-galactosyltransferase 1, partial [Stegodyphus mimosarum]	beta-1,3-galactosyltransferase 5-like [Stegodyphus dumicola]	Beta-1,3-galactosyltransferase 5 [Araneus ventricosus]
OG0011300	1409.502292	1.576730344	1.40E-05	0.002797547	homeobox protein TGIF2LX [Parasteatoda tepidariorum]	Homeobox protein AKR [Araneus ventricosus]	homeobox protein AKR-like isoform X3 [Stegodyphus dumicola]
OG0011367	296.5564438	3.042230984	6.38E-08	2.77E-05	inosine-uridine preferring nucleoside hydrolase-like isoform X2 [Stegodyphus dumicola]	inosine-uridine preferring nucleoside hydrolase-like isoform X1 [Stegodyphus dumicola]	Inosine-uridine preferring nucleoside hydrolase, partial [Stegodyphus mimosarum]
OG0011393	98.62939522	-2.129561482	0.000499941	0.039085374	RNA binding protein fox-1 homolog 3 isoform X5 [Parasteatoda tepidariorum]	RNA binding protein fox-1 homolog 3 isoform X2 [Parasteatoda tepidariorum]	RNA binding protein fox-1-like proteinCOMMMA partial [Stegodyphus mimosarum]
OG0011481	2852.453717	-2.244486894	0.000154194	0.016312322	Sterol O-acyltransferase 1 [Araneus ventricosus]	sterol O-acyltransferase 1-like isoform X1 [Stegodyphus dumicola]	sterol O-acyltransferase 1 [Parasteatoda tepidariorum]
OG0011562	154.1041253	2.37556631	8.72E-06	0.002066622	uncharacterized protein LOC107439105 [Parasteatoda tepidariorum]	hypothetical protein HNY73_006969 [Argiope bruennichi]	ankyrin repeat domain-containing protein SOWAHB isoform X1 [Thrips palmi]
OG0011648	172.6944061	2.083941903	7.84E-05	0.010052007	Argininosuccinate lyase like protein [Argiope bruennichi]	argininosuccinate lyase-like isoform X1 [Parasteatoda tepidariorum]	Argininosuccinate lyase, partial [Stegodyphus mimosarum]
OG0011830	947.8451156	1.271570217	0.000286885	0.02607989	DNA-directed RNA polymerase I subunit RPA1-like [Parasteatoda tepidariorum]	DNA-directed RNA polymerase I subunit RPA1-like [Stegodyphus dumicola]	DNA-directed RNA polymerase I subunit RPA1 [Araneus ventricosus]
OG0011861	727.7066235	-1.679546579	9.12E-09	7.13E-06	Glutaredoxin-C6 like protein [Argiope bruennichi]	Glutaredoxin-C6 [Araneus ventricosus]	glutaredoxin [Parasteatoda tepidariorum]
OG0011873	847.4109464	2.12792558	0.000144851	0.015872841	Tumor protein p53-inducible protein 11, partial [Stegodyphus mimosarum]	tumor protein p53-inducible protein 11-like isoform X1 [Stegodyphus dumicola]	tumor protein p53-inducible protein 11-like isoform X2 [Stegodyphus dumicola]
OG0011910	716.5606814	2.725319525	0.000655611	0.048354388	n/a	n/a	n/a
OG0012089	383.2416781	-1.889352793	0.000475073	0.037796156	E3 ubiquitin-protein ligase MYLIP-A [Araneus ventricosus]	E3 ubiquitin-protein ligase MYLIP-like [Parasteatoda tepidariorum]	E3 ubiquitin-protein ligase MYLIP like protein [Argiope bruennichi]
OG0012202	354.2456739	1.772765131	6.61E-05	0.008909061	ATP synthase mitochondrial F1 complex assembly factor 1 [Araneus ventricosus]	ATP synthase mitochondrial F1 complex like protein [Argiope bruennichi]	ATP synthase mitochondrial F1 complex assembly factor 1-like [Parasteatoda tepidariorum]
OG0012211	534.2472124	-2.048255279	5.75E-05	0.008176018	Dual oxidase like protein [Argiope bruennichi]	dual oxidase isoform X2 [Parasteatoda tepidariorum]	dual oxidase isoform X1 [Parasteatoda tepidariorum]
OG0012353	167.8196573	-2.434098815	1.94E-05	0.003276262	Transmembrane protein 68 [Araneus ventricosus]	Transmembrane protein 68 like protein [Argiope bruennichi]	transmembrane protein 68-like isoform X3 [Centruroides sculpturatus]
OG0012407	466.216456	1.574528423	0.000135278	0.015284685	Nuclear hormone receptor HR96 [Araneus ventricosus]	Nuclear hormone receptor HR96, partial [Araneus ventricosus]	Nuclear hormone receptor HR96 like protein [Argiope bruennichi]
OG0012422	651.2259307	-2.898956316	2.08E-08	1.25E-05	putative phospholipid-transporting ATPase IM [Araneus ventricosus]	putative phospholipid-transporting ATPase IM like protein [Argiope bruennichi]	putative phospholipid-transporting ATPase IM, partial [Stegodyphus mimosarum]
OG0012776	1186.185788	-2.970685404	1.97E-05	0.003276262	hypothetical protein Cfor_06475, partial [Coptotermes formosanus]	aminopeptidase N7 [Tityus serrulatus]	Aminopeptidase N like protein [Argiope bruennichi]
