# Supplementary material for: Shifts in morphology, gene expression, and selection underlie web loss in Hawaiian Tetragnatha spiders
Source: BMC Ecol Evol. 2021 Mar 22;21:48. doi: 10.1186/s12862-021-01779-9 (PMC7983290; doi:10.1186/s12862-021-01779-9)
Supplement: Supplementary file 4 — Additional file 4. N-terminal amino acid alignment of Sp-907/Sp-74867 sequences from Malay et al. [77]. The N-terminal domains of “MaSp-f” sequences in [77] are almost identical to Sp-907/Sp-74867, and differ from those of other MaSp sequences. Alignment generated with M-Coffee. [file 12862_2021_1779_MOESM4_ESM.fa]

>Tetragnatha_kauiensis_MaSp-f
MGWSTTATLFLALVSIQAFVVMGNIKLVLQDEKSMDDFMTALTQSMQIYYPFDSDTIDDLFEIKGIVTAGMQKMQSAGK
SIDHIINSSKALWISALSEIVSENSVDISIKTDAVTQAMNDAFLQTTGNTDPVTIKEVREMITMFSSLSENDSGS
SSSSSVAVSSAGSSGYNAGYSTGGATG

>Tetragnatha_perrerai_MaSp-f
MGWSTTAMLFLAVVSIQAFVVMGNMKIVLQDESTMDAFMTTLCQSMQNYYPFDSDTIDDLFEIKGIVTAGMQKMQSAGK
SIDHIINSSKALWISALSEIVSENSVDISSKTDAVTQAMTDAFLQTTGRADPVTIKEVREMITMFSSLSENDSGS
SSSSSVAVSSAGSSGYNAGYSTGGASG

>Tetragnatha_polychromata_MaSp-f
MGWSTTAMLFLAVVSIQAFVVMGNMKMVLQDENTMDAFMTTLCQSMQNYYPFDSDTIDDLFEIKGIVTAGMQKMQSAGK
SIDHIINSSKALWISALSEIVSENSVDISSKTDAVTQAMTDAFLQTTGRADPVTIKEVREMITMFSSMSENDSGS
SSSSSVAVSNAGSSGYNAGYSTGGATG

>Tetragnatha_brevignatha_Sp907/Sp74867
MGWSTTAMLFLAVVSIQAFVVMGNMKMVLQDENTMDAFMTTLCQSMQSYYPFDSDTIDDLFEIKGIVTAGMQKMQSAGK
SIDHIINSSKALWISALSEIVSENSVDISSKTDAVTQAMTDAFLQTTGRADPVTIKEVREMITMFSSLSENDSGS
SSSSSVAVSSAGSSGYNAGYSTGGATG
