# Supplementary material for: Shifts in morphology, gene expression, and selection underlie web loss in Hawaiian Tetragnatha spiders
Source: BMC Ecol Evol. 2021 Mar 22;21:48. doi: 10.1186/s12862-021-01779-9 (PMC7983290; doi:10.1186/s12862-021-01779-9)
Supplement: Supplementary file 5 — Additional file 5. Sample information. Includes collection information (locale and date) for individuals sequenced in this study, as well as GenBank accession numbers. [file 12862_2021_1779_MOESM5_ESM.xlsx]

## Sheet: Sheet1
Table S1. Samples used for transcriptomic work. The Japanese samples were all run under Bioproject #PRJDB7399; DRA007528 and DRA007529. Hawaiian samples were run under Bioproject PRJNA650562.
Individual ID	Genus	species	GenBank (Transcriptome)	Date	Collection locality		GPS
09.25H147	Tetragnatha	stelarobusta	GITQ00000000	2017-09-25	Hawaiian Is	Road to Maile Trail, Waikamoi Preserve, Maui	20.806551, -156.253891
09.25H140	Tetragnatha	stelarobusta	GITQ00000000	2017-09-25	Hawaiian Is	Road to Maile Trail, Waikamoi Preserve, Maui	20.806551, -156.253891
09.25H090	Tetragnatha	filiciphilia	GITN00000000	2017-09-25	Hawaiian Is	Maile Trail, Waikamoi Preserve, Maui, Hawaii	20.801993, -156.254227
09.25H094	Tetragnatha	filiciphilia	GITN00000000	2017-09-25	Hawaiian Is	Maile Trail, Waikamoi Preserve, Maui, Hawaii	20.801993, -156.254227
09.25H105	Tetragnatha	paludicola	GITO00000000	2017-09-25	Hawaiian Is	Flume Trail, East Maui	20.808028, -156.230556
09.25H035	Tetragnatha	paludicola	GITO00000000	2017-09-25	Hawaiian Is	Flume Trail, East Maui	20.808028, -156.230556
06.12H030	Tetragnatha	waikamoi	GITR00000000	2017-06-12	Hawaiian Is	Boardwalk, Waikamoi Preserve, Maui, Hawaii	20.778467, -156.228583
09.23H016	Tetragnatha	waikamoi	GITR00000000	2017-09-23	Hawaiian Is	Boardwalk, Waikamoi Preserve, Maui, Hawaii	20.778467, -156.228583
09.25H065	Tetragnatha	brevignatha	GITM00000000	2017-09-25	Hawaiian Is	Maile Trail, Waikamoi Preserve, Maui, Hawaii	20.801993, -156.254227
09.25H066	Tetragnatha	brevignatha	GITM00000000	2017-09-25	Hawaiian Is	Maile Trail, Waikamoi Preserve, Maui, Hawaii	20.801993, -156.254227
06.01H008	Tetragnatha	quasimodo	GITP00000000	2017-06-01	Hawaiian Is	Boardwalk, Waikamoi Preserve, Maui, Hawaii	20.778467, -156.228583
09.23H021	Tetragnatha	quasimodo	GITP00000000	2017-09-23	Hawaiian Is	Boardwalk, Waikamoi Preserve, Maui, Hawaii	20.778467, -156.228583
50-E25_S2	Tetragnatha	javana	ICKY01000001-ICKY01049366	2014-12-08	Japan	1595 Kijoka, Ōgimi, Kunigami District, Okinawa Prefecture	26.707719, 128.148615
50-W24_S1	Tetragnatha	javana	ICBH01000001-ICBH01047240	2014-12-08	Japan	1595 Kijoka, Ōgimi, Kunigami District, Okinawa Prefecture	26.707719, 128.148615
1093-W1_S6	Tetragnatha	squamata	IBDE01000001-IBDE01049788	2015-05-25	Japan	649-2332 Nr Sakae, Shirahama-cho, Nishimuro-gun, Wakayama Prefecture	33.660927,135.397050
3526-W1_S20	Tetragnatha	yesoensis	IBJI01000001-IBJI01043920	2016-05-17	Japan	524 Kawato, Tobe Town, Iyo-gun, Ehime Prefecture, 791-2143	33.717700, 132.803928
2584-W1_S14	Tetragnatha	tanigawai	IASJ01000001-IASJ01040148	2015-10-14	Japan	893-2601 Satai-zashiki, Minami-Osumi Town, Hamagusou-gun, Kagoshima Prefecture	31.062593,130.684470
3632-W1_S12	Tetragnatha	lauta	IBGS01000001-IBGS01044966	2016-06-20	Japan	Anjo, Nishinoomote-shi, Kagoshima 891-3432, Japan	30.620363, 131.028708
4020-W1_S22	Tetragnatha	lauta	IBXA01000001-IBXA01045668	2016-07-13	Japan	Kaeda, Miyazaki City, Miyazaki Prefecture 889-2161	31.814819, 131.425925
2674-W1_S16	Tetragnatha	praedonia	IANU01000001-IANU01046974	2015-10-21	Japan	Near Iri, Tatsugo-cho, Oshima-gun, Kagoshima Prefecture 894-0332	28.438708,129.558330
301-W1_S12	Tetragnatha	praedonia	IANE01000001-IANE01037628	2014-10-09	Japan	Mt. Takadate, Tsuruoka-Shi	38.752695, 139.742315
3472-W1_S19	Tetragnatha	shinanoensis	ICHB01000001-ICHB01043089	2016-05-13	Japan	12-1 Shimonmonda, Takano-cho, Shobara-shi, Hiroshima 727-0423, Japan	35.023211, 132.881972
2587-W1_S12	Tetragnatha	iriomotensis	IAIZ01000001-IAIZ01041922	2015-10-14	Japan	893-2601 Satai-zashiki, Minami-Osumi Town, Hamagusou-gun, Kagoshima Prefecture	31.062593,130.684470
5418-W1_S18	Tetragnatha	extensa	IBTK01000001-IBTK01045129	2017-05-16	Japan	Suganodai, Tsuruoka City, Yamagata Prefecture, 999-7311	38.608090, 139.724270
5097-W1_S16	Tetragnatha	tanigawai	IBVD01000001-IBVD01049545	2017-03-21	Japan	894-0008 Urakami, Naze, Amami City, Kagoshima Prefecture	28.394840, 129.540770
334-W1_S22	Tetragnatha	yesoensis	ICJZ01000001-ICJZ01047438	2015-04-12	Japan	Sakashita, Tsuruoka-city	38.747429,139.753016
335-W1_S20	Tetragnatha	yesoensis	IAFX01000001-IAFX01047285	2015-04-12	Japan	3 Chome-48-7 Ōyama, Tsuruoka-shi, Yamagata-ken 997-1121	38.754769, 139.761034
343-W1_S24	Tetragnatha	yesoensis	IBMZ01000001-IBMZ01047519	2015-04-12	Japan	3 Chome-48-7 Ōyama, Tsuruoka-shi, Yamagata-ken 997-1121	38.754769, 139.761034
